# Supplementary material for: The Impact of Spatial Frequency on the Perception of Crowd Emotion: An fMRI Study
Source: Brain Sci. 2023 Dec 9;13(12):1699. doi: 10.3390/brainsci13121699 (PMC10742193; doi:10.3390/brainsci13121699)
Supplement: Supplementary file 1 [file brainsci-13-01699-s001.zip]

Archive with 1 entries (1 files):
- brainsci-2679795-supplementary.pdf
